# Supplementary material for: VHL loss reprograms the immune landscape to promote an inflammatory myeloid microenvironment in renal tumorigenesis
Source: J Clin Invest. 2024 Apr 15;134(8):e173934. doi: 10.1172/JCI173934 (PMC11014672; doi:10.1172/JCI173934)
Supplement: Supplemental table 1 [file jci-134-173934-s138.xlsx]

## Sheet: Sheet1
Supplementall Information Table 1: ccRCC Patient Characteristics
Patient ID	Histology	Grade	Age	Sex	Race/ethnicity	Tumor size (cm)	Mechanism of Attainment
215	ccRCC	G3	55	male	white	5 cm, 9.30 g	Primary Nephrectory at VUMC
220	ccRCC	G3	44	male	white	9 cm, 7.08 g	Primary Nephrectory at VUMC
248	ccRCC	G2	66	female	white	7.6 cm, 5.64 g	Primary Nephrectory at VUMC
442	ccRCC	G2	70	male	white	8 cm, 8.77 g	Primary Nephrectory at VUMC
375	ccRCC	G2	79	male	white	10 cm, 11.7 g	Primary Nephrectory at VUMC
315	ccRCC	G2	68	male	white	6.6 cm, 3.71 g	Primary Nephrectory at VUMC
171	ccRCC	G2	45	male	white	6.0 cm, 1.69 g	Primary Nephrectory at VUMC
337	ccRCC	G3	58	male	white	14 cm, 22.7 g	Primary Nephrectory at VUMC
402	ccRCC	G4	55	male	white	7 cm, 10.6 g	Primary Nephrectory at VUMC
