# Supplementary material for: VHL loss reprograms the immune landscape to promote an inflammatory myeloid microenvironment in renal tumorigenesis
Source: J Clin Invest. 2024 Apr 15;134(8):e173934. doi: 10.1172/JCI173934 (PMC11014672; doi:10.1172/JCI173934)
Supplement: Supporting data values [file jci-134-173934-s139.xlsx]

## Sheet: Figure 1A
CD68
Stage I	Stage II	Stage III	Stage IV
3407.46	10449.7	6337.61	5829.68
4629.25	4958.33	3459.11	3638.32
4587.99	7059.93	11762.7	14564.5
9538.1	6688.9	8320.15	10749.5
3714.56	6096.88	3478.81	3919.42
21207.4	16201.9	4215.82	4839.22
3865.88	7732.82	11761.3	5017.49
6078.19	5688.02	5081.93	11402.7
9425.06	2824.26	12435.3	7365.9
4919.61	689.611	2064.53	4867.33
8602.46	103.982	4390.52	14966.5
11915.8	367.104	20418.3	4492.55
5584.98	6936.82	1095.85	3679.47
14898.3	1782.63	2472.95	6804.83
4244.34	5424.12	9162.91	3229.19
9856.87	6151.33	3290.96	12193.7
5581.79	3845.05	11912.8	2814.47
4473.59	7994.46	2655.29	7892.07
3160.15	2835.37	8094.37	3485.66
8014.11	7626.55	3278.47	5621.3
7709.49	1178.6	1043.3	5812.14
10109	4795.03	8718.41	5039.52
30896.5	4634.46	5169.1	5332.88
5536.59	3243.43	11536.5	4305.78
11736.4	22607.3	11087.6	7823.86
8126.27	3761.21	5658.6	9645.1
9592.27	5180.79	2685.71	4405.05
7232.8	5474.68	11860.9	7198.17
6277.33	10420.7	4897.92	5831.03
8195.64	7841.87	18942.5	8798.28
6149.77	6390.69	7443.52	8337.65
8357.74	8843.79	5669.49	2394.91
5389.41	9215.09	7709.14	9313.65
4587.29	4944.94	10974.6	9125
4044.3	8945.8	12352	3145.27
4668.02	4398.28	2637.71	3177.94
7807.87	4222.81	1025.41	15352.7
4761.07	2460.6	12468.3	4735.16
415.429	10412.5	5560.55	6107.29
3331.88	9446.04	3701.58	11749.4
600.925	5710.88	21901	2643.26
3241.27	5998.92	15696.4	24979.2
4799.55	15904.4	10205	6067.18
3067.03	7654.57	9961.11	8855.8
2327.1	4255.39	6676.17	7459.23
4315.11	9494.41	11043.7	7542.14
2397.77	5881.57	8372.13	6525.91
538.331	22499.6	5403.74	11315.7
1495.35	5512.12	2959.5	7083.62
6870.01	13722.2	1390.9	5128.19
9483.52	7058.78	5336.43	3009.91
6614.14	16324.8	7748.61	8968.04
4150.99	1577.34	15658.4	11413.6
308.845	2337.52	14714	21125.7
9377.49		10176	12270.9
3678.81		11425.8	9846.92
7719.7		5997.94	5353.3
1721.96		6081.56	5152.79
8393.88		10542.6	5245.17
9731.88		7645.91	8526.7
10775.3		3616.97	13150.2
5544.25		3467.88	6091.9
4266.96		12865.1	1306.69
4129		5310.76	4934.32
9140.92		6487.86	9889.61
4396.6		5731.84	6625.84
414.054		552.226	9524.7
7455.73		2610.52	3719.73
5608.13		3673.64	2224.42
4470.46		15533.5	16352
5901.1		7792.23	15374.7
4688.84		8725.99	10432.8
2987.9		2023.54	19405.5
4834.62		1638.7	8983.93
2121.47		2689.93	5982.89
9276.64		5308.65	6874.89
7873.75		6819.26	6456.79
6429.73		8159.28	9767
1876.61		9174.85	11644.6
5489.68		8974.72	11231.3
5149.25		11936.1	4419.2
8433.24		7759.84	7728.83
2918.53		5716	5762.85
4948.7		15252.3
11059.5		7211.49
10639.9		5262.97
9152.2		32887.8
4836.84		11261.7
7415.53		8397.33
7900.16		3591.92
13134.6		13013.8
1694.22		12047.4
3968.07		15197.4
25571.6		8327.53
4365.42		11056.5
4520.58		8207.58
2346.39		8130.65
5619.58		5994.26
7197.79		12331.8
689.845		3866.82
15071.4		6508.6
5696.25		4702.77
3681.98		7592.2
7063.35		11853.3
2195.8		5814.42
13422.5		3792.5
19470.5		9814.86
7518.63		7669.03
5264.57		5074.04
4932.65		10460.4
6027.66		12939.7
12066.9		25982.5
10765.9		6937.95
5614.34		6709.36
5369.77		11372.5
4009.07		9635.8
3730.12		5513.91
9021.37		8677.28
8788.56		4058.24
4271.27		6315.47
8237.95		4742.21
14748.6		16832.2
2560		5209.42
6138.4		8796.41
4629.6
26206.1
6753.67
1923.88
7623.89
5441.12
7538.88
3496.22
6916.07
8382.46
4193.46
6735.11
13543.1
1050.88
4326.67
4521.87
3676.57
11449.2
12129.2
9384.16
1830.02
3800.35
6089.62
3075.25
16174.1
8734.73
8725.73
13432.1
4913.03
11316.8
8590.38
5581.16
4898.82
2762.3
6714.26
7964.93
5811.66
6442.66
5037.58
2780.74
3920.25
2885.29
6458.92
3053.21
10150.2
3319.94
5419.22
5701.05
6971.88
20621.4
7766.25
6563.17
8441.45
15691.7
5600.65
3192.98
15556.9
18420
7213.9
5356.39
5620.34
6787.64
10545.3
6460.37
4832.46
7301.29
7177.45
4291.18
5154.17
10354.4
4366.16
8092.71
5908.37
8332.43
2907.4
4942.62
6885.19
9464.8
3336.22
5562.86
4564.79
18268.6
11816.1
5620.93
6364.33
6988.63
16761.7
13574
13518.4
6938.03
3577.72
8545.1
8147.26
4118.12
16977.9
4013.5
5550.53
6966.04
8904.08
6984.1
5286.3
5975.07
3503.61
9754.19
5775.11
11054.1
4037.79
4553.85
1939.48
7349.25
9830
4947.43
705.512
3368.07
6677.51
3601.51
10536.6
7343.64
5434.83
4580.94
3350.53
7477.89
7272.11
5268.27
1932.1

## Sheet: Figure 1B
CD8A
Stage I	Stage II	Stage III	Stage IV
236.49	193.878	781.651	403.495
286.562	590.708	193.141	66.4718
164.596	192.372	502.382	1228.63
552.943	197.909	162.249	1555.5
36.5948	2069.14	407.947	3882.43
358.15	959.293	777.561	2951.21
302.221	138.814	5449.7	2114.08
76.0547	2816.79	229.692	3301.64
413.012	252.106	626.187	731.362
793.429	30.5927	5046.89	934.808
160.566	9.2136	1133.88	636.724
265.325	42.3952	2144.13	2300.77
472.398	1142.95	9.226	258.216
592.534	25.0934	708.187	4342.24
356.796	71.6757	1046.95	399.015
1007.95	375.182	483.109	1401.48
1115.54	656.154	622.956	350.058
322.404	805.782	766.547	627.881
277.825	362.158	1616.33	69.8427
202.407	2751.86	173.799	1062.94
1659.85	28.7588	122.059	2384.66
171.62	745.342	3131.9	848.043
78.8202	386.848	220.822	300.745
207.312	89.3622	660.469	5101.59
1104.77	2304.72	855.417	368.906
212.14	1096.16	742.777	1916.58
575.688	802.95	115.584	212.493
394.086	531.903	812.589	156.949
49.4356	5688.99	339.877	492.529
203.125	648.225	1059.49	193.133
55.5756	285.037	1673.45	740.487
2067.23	481.12	247.039	375.917
282.993	1554.52	648.785	2266.5
326.57	749.423	308.26	260.813
122.727	1087.22	394.336	1386.63
280.374	1555.28	55.3175	43.058
93.6788	327.201	85.5996	398.625
430.255	1505.51	481.051	466.707
9.8087	224.019	1898.72	6753.94
486.78	4842.68	615.022	433.584
21.0261	625.815	213.442	241.969
522.696	2431.23	653.436	415.078
251.534	645.26	4299.71	2140.97
336.018	1892.49	88.2182	6163.07
716.958	354.115	317.421	470.383
395.577	3658.56	399.882	2232.17
312.015	27.255	1337.42	1136.28
18.3135	543.755	431.65	1239.2
71.8826	533.739	354.017	343.307
265.63	235.001	407.493	2645.85
1188.01	1189.95	107.619	303.963
1865.49	498.224	298.735	2584.11
1592.45	1503.22	126.153	3900.91
30.4495	106.222	837.431	3269.6
201.104		1371.16	602.844
4959.52		3950.56	2306.15
296.298		392.6	454.905
296.299		3268.53	540.395
531.766		4391.82	1358.29
540.108		291.821	204.609
429.989		315.466	2461.66
133.764		381.55	78.8076
495.102		2348.76	36.633
177.988		306.616	464.164
1006.35		2236.08	2457.79
264.151		268.345	355.83
18.9877		9.4178	57.8417
892.487		227.718	47.9819
155.854		52.0608	72.974
506.849		598.341	6583.78
413.485		360.182	367.064
137.042		5027.97	240.031
289.329		326.633	402.289
65.8404		321.155	2305.38
311.613		116.067	1196.58
1694.68		877.439	235.231
561.462		761.296	131.603
187.965		5324.26	940.176
80.3443		1278.52	349.818
583.227		310.943	438.572
740.708		262.75	693.442
102.786		851.967	1301.49
326.303		355.134	329.678
354.087		343.676
3208.88		804.282
160.137		411.826
224.882		3486.48
193.445		111.845
416.99		4812.92
1222.66		556.359
1999.64		1119.89
155.28		925.495
186.313		513.74
221.357		162.87
314.502		1706.04
89.7119		1667.62
811.866		4463.05
2709.31		51.6244
677.458		1006
60.8417		36.1174
238.052		652.345
1196.11		1341.48
259.282		1156.95
270.098		266.418
133.866		2474.62
1217.27		340.962
2188.39		2389.18
522.193		545.755
974.354		211.981
116.918		3825.95
176.318		837.007
4079.75		200.583
366.75		1177.28
143.944		123.367
304.905		2271.53
240.605		872.64
182.861		3270.94
1242.83		548.284
1957.09		553.556
719.556		696.922
767.468		105.739
436.744		976.826
82.3932		142.774
1701.52		74.359
147.992
192.253
109.053
210.174
418.291
3038.87
501.595
46.626
446.235
250.426
43.0966
48.2284
355.259
26.0138
372.569
253.875
386.412
3035.04
153.933
626.519
97.5318
180.885
1549.18
243.234
433.238
1846.29
112.498
376.623
168.999
459.367
528.424
243.004
1751.51
92.5771
125.06
262.26
375.873
679.157
123.81
1807.11
791.886
299.788
712.309
132.361
1040.27
845.734
408.746
948.325
421.49
817.897
227.534
1850.94
389.229
650.194
223.415
381.231
554.123
701.186
494.17
554.275
477.03
648
267.668
271.429
141.967
280.379
270.082
1677.81
155.65
2150.65
606.865
1925.25
850.302
808.057
2859.28
1656.95
320.76
828.159
259.182
516.028
135.498
626.516
2910.42
227.575
525.783
745.904
2233.15
934.24
1247.84
332.435
195.489
298.352
142.374
133.057
679.397
65.5949
109.157
352.604
655.394
141.026
2909.26
169.697
142.219
269.748
84.9359
476.551
241.88
223.073
40.0256
537.594
1269.88
820.778
17.4155
36.8066
174.256
282.788
177.708
217.286
417.515
54.6287
265.3
755.276
238.31
175.91
221.956

## Sheet: Figure 1C
CD4
Stage I	Stage II	Stage III	Stage IV
999.279	2178.91	2017.43	1617.05
1011.33	2256.64	1954.81	1563.37
1410.97	1540.65	4854.05	4664.71
2611.31	2932.59	2261.26	1785
966.102	4270.17	2268.27	4982.83
2273.94	3102.44	1330.35	1740.64
1644.87	2084.23	7298.92	2537.57
1599.05	2213.89	953.782	3828.52
3041.93	1681.64	3692.15	1950.3
2483.05	539.834	1149.49	2594.36
2861.07	74.6956	1731.69	2728.75
3965.23	152.237	4635.79	1638.56
2388.2	1048.5	3557.66	1085.36
2140.78	1604.3	1833.26	2910.34
2375.81	1956.5	597.699	1019.84
3187.66	3295.85	1102.43	2141.92
2497.51	2010.28	1195.71	1435.24
1586.52	2191.6	1889.43	1315.91
1453.27	1089.39	2927.25	911.656
2085.1	2024.81	1191.31	1874.47
3106.66	524.847	1191.27	3599.36
2088.52	2484.06	3841.87	2103.99
5788.08	1725.2	541.777	911.963
2859.41	1062.54	776.007	3420.82
4617.82	9910.19	3184.97	1207.96
2086.05	1551.56	5539.28	2896.55
2066.01	1436.46	1490.91	1947.32
2285.48	3099	2468.05	1162.25
977.836	6351.98	1726.3	904.999
3053.06	2355.9	3830.3	2446.35
1767.23	1430.79	5539.41	1806.19
2404.56	3044.67	1519.46	1130.77
2520.45	3563.48	1823.55	2632.26
1892.8	1360.7	3551.92	2784.6
1428.43	2474.9	3818.83	1983.09
1947.18	1997.5	762.758	401.582
1234.74	1957.73	704.414	6152.46
2001.98	718.252	4122.7	1880.66
196.752	927.238	1299.43	5897.11
1766.62	4705.33	2540.59	3620.61
280.488	1346.34	650.102	2106.22
1013.54	2904.1	1872.98	3410.84
889.434	6889.14	2407.58	2613.59
1190.74	3677.19	1694.72	5852.89
917.321	1544.8	1255.79	737.979
1396.81	3502.64	1574.72	4801.46
1542.15	817.651	4635.45	2259.88
400.341	2994.43	2277.29	3270.16
883.13	1506.25	1280.54	1693.52
1827.98	1189.16	634.433	1338.8
2703.65	2915.87	1172.21	1304.67
2743.04	3105.97	1110.6	3682.65
1801.02	1129.43	2101.01	4333.25
420.493	534.884	3432.2	7329.7
1110.15		5964.3	2759.35
2548.08		4854.84	3588.64
3065.24		2364.34	1898.2
1267.15		3059.25	2902.66
1956.9		3349.14	3425.12
3220.76		2474.93	3265.32
4519.65		1098.27	3271.01
168.482		2433.37	1420.63
1655.59		5578.44	1124.19
1174.07		1612.59	1195.08
2774.02		3728.49	3365.49
1884.2		1197.74	1997.51
336.266		692.637	1414.15
1029.34		1596.7	777.872
2478		975.719	965.163
2366.01		3443.71	8959.85
2004.83		4258.57	2856.32
1523.98		4616.69	3205.19
1957.65		1272.41	5419.01
983.734		1199.37	3013.04
1309.02		2103.71	2001.75
3290.98		2450.73	2085.86
2519.93		2895.61	1523.05
1592.57		7112.15	3337.22
466.284		1225.4	1670.27
1098.65		1848.3	2417.98
2194.62		1530.99	965.799
1263.21		3548.46	1225.06
2052.52		3764.73	1878.68
1691.89		3838.7
4671.81		1736.74
2933.33		2001.04
2508.76		4650.44
3015.32		1645.05
2885.92		4053.69
3083.99		1084.39
4581.69		2421.5
1044.75		5992.54
1579.48		2796.23
1647.14		1644.78
1904.32		3423.1
1238.27		3257.49
973.642		4377.93
3011.86		1485.44
1753.65		4465.69
599.268		649.548
2107.06		2748.4
1668.04		4351.39
1957.7		2883.62
2711.98		2099.21
434.565		3281.47
2118.47		1502.62
10482.4		4915.81
3386.34		2872.75
3068.54		2160.63
943.427		4117.4
2006.05		3087.59
5755.49		725.364
3875.47		2189.77
1757.2		2468.69
3900.2		4408.82
1491.58		4872.64
1682.79		2499.13
3301.09		1920.03
2699.15		1941.92
1714.02		1357.96
2874.73		1191.67
4204.82		3763.73
961.709		1131.21
1833.46		1209.23
1486.68
2975.48
738.095
1594.5
1275.08
3881.85
1628.86
1375.47
3005.25
953.948
898.005
2012.87
1223.38
871.844
1723.04
1808.82
1394.2
3187.4
2122.77
2081.77
1082.4
887.788
3578.9
2336.63
4066.76
4178.95
2801.43
3566.68
2048.29
2598.7
1923.28
2242.3
2209.37
784.404
1777.07
2123.84
2633.53
1825.08
2157.68
2541.93
1804.6
925.916
3504.47
2081.04
3048.87
1177.58
1649.65
2400.5
1827.77
3190.24
3140.54
2298.19
1346.39
2086.71
1713.5
1430.85
2747.45
5615.58
2269.06
1274.74
1382.39
1429.82
3451.56
1243.32
872.131
2296.27
2607.35
1837.29
1587.08
2117.66
2247.24
2790.4
2366.52
3021.67
2180.46
2787.05
2437.5
2394.1
1564.35
2339.14
2221.74
4926.78
4673.54
1669.32
3062
2665.14
3433.89
5084.55
4391.22
1421.69
1189.2
2919.34
2235.91
1209.13
3503.15
1039.23
1549.41
1752.36
2772.3
840.769
3511.8
1592.22
896.256
2859.93
1747.86
1880.89
1349.24
1369.07
575.088
2595.11
5026.39
2214.4
239.741
305.34
903.346
1797.34
1903.04
2078.08
565.173
585.175
1267.22
3017.09
1671.55
810.251
717.021

## Sheet: Figure 1D
CD68	CD8
14.4242	3.48981
10.8184	1.43148
13.3054	4.82554
10.4512	2.68096
6.86343	3.09204
2.36047	4.38084
3.34781	1.18984
8.71561	3.41171
9.17327	0.276609
6.79929	0.590577
5.86829	0.548263
7.62108	0.438096
5.52878	0.242086
11.5932	0.488724
6.5203	1.53369
8.23697	2.98254
7.66364	0.233434
12.4073	0.273792
12.3013	0.610495
7.51507	0.873166
7.64986	0.918578
7.17201	1.43932
5.22232	0.205921
10.3643	0.615151
13.2445	0.28985
12.0419	1.62552
14.2292	1.37684
7.37168	1.00231
14.4339	0.100275
6.58683	0.108445
9.34424	0.260115
13.0551	1.27517
8.37646	0.550313
3.59807	3.10451
8.73671	0.154914
5.57243	0.217255
11.9778	0.254548
13.925	2.06969
12.7999	0.522882
7.13443	0.153018
8.27189	1.10778
8.87048	0.802235
10.311	1.80929
7.25346	1.44408
7.36204	1.09737
12.2781	3.08333
5.15438	1.04699
6.12532	0.930226
7.03266	0.68971
8.27452	0.557135
8.09888	0.339529
9.07262	0.300247
8.31889	1.59311
2.59366	1.76673
1.63527	1.65827
7.35215	0.694872
2.41148	0.764773
2.53844	1.59164
3.39297	1.67846
2.41583	1.05501
4.64085	0.487816
2.23289	3.13325
5.0089	2.43622
2.22207	1.37877
2.74393	1.07098
4.68508	1.72825
4.01996	1.3285
3.47351	2.55831
7.47975	1.63871
4.60246	1.65154
3.60443	1.55872
3.11619	1.65586
3.36274	0.0170559
5.81122	0.027579
3.20384	0.055594
4.22079	1.2157
1.80715	1.27464
3.387	1.03284
11.1656	2.22741
9.60199	4.13219
6.53481	1.82771
2.92692	0.890021
12.9424	1.01866
2.58924	0.198958
4.59143	6.27437
5.70798	1.3378
10.0934	1.58285
5.24963	0.772898
5.02294	0.567535
1.4468	0.834399
4.6467	0.20465
1.75734	0.470086
7.85323	0.359713
1.94513	0.992227
2.78357	0.465227
2.43895	0.31464
1.65974	0.311644
2.34288	0.19696
3.56385	0.114356
3.7093	0.718967
2.77274	2.29969
4.33107	2.32468
3.33643	2.08708
4.70318	2.67071
3.95843	0.284908
14.0322	0.351201
3.53524	0.392653
2.07363	0.141482
5.11404	0.992512
2.67768	1.19983
2.99991	0.559747
4.09375	0.624551
4.01679	0.172097
2.73942	0.422084
3.72014	0.254409
2.71692	0.357141
1.92301	0.194403
4.61637	0.0663489
3.57272	0.102468
3.15569	0.214761
8.55602	0.390862
4.3747	0.460149
11.7406	0.895855
8.12376	0.334487
4.01802	0.589907
2.65142	0.421257
9.84051	2.27846
8.67964	0.459627
4.95997	0.858731
3.00168	0.418862
3.63087	0.161932
2.39025	0.311732
2.33707	0.0360746
6.21367	0.541957
5.40043	0.110043
5.12485	1.01131
8.5598	0.814786
4.69989	0.393533
4.01226	4.23456
4.21388	1.41113
10.0157	1.54221
3.08954	1.8381
9.62527	0.884306
4.72423	0.416862
2.13288	0.400291
1.10373	0.173685
8.87911	0.124436
4.72129	0.16216
4.34272	0.458382
4.2034	0.390705
3.38689	0.692191
2.11361	0.345026
8.5295	1.00141
3.68051	0.738212
6.90876	0.906985
2.29767	0.428069
4.30742	0.570954
1.81371	1.09805
4.57216	1.4008
2.20328	0.700549
2.4075	0.116918
	0.161879
	0.0858864
	0.965116
	0.974575
	0.571947
	0.348
	0.290086
	0.306659
	0.130272
	0.1289
	0.31327
	1.01996
	0.303433
	0.106382
	0.0777642
	0.245839
	0.756525
	2.03285
	1.36719
	0.583944
	0.346745
	5.18521
	3.51598
	0.578885
	0.310659
	0.224051
	0.167358
	0.374594
	0.747758
	0.788458
	0.128626
	0.0646805
	0.55174
	0.24013
	0.381681
	0.289736
	0.657369
	0.663131
	0.23704
	0.679472
	0.565152
	0.41531
	0.14815
	0.156263
	0.348629
	0.302937
	0.407829
	0.363943
	0.180752
	0.301474
	0.404687
	0.295747
	0.457537
	0.183503
	0.0230825
	0.0332649
	0.0813635
	0.0349985
	0.314473
	0.250418
	0.270496
	0.541481
	0.755942
	0.280502
	0.0514734
	0.00482098
	0.481713
	0.437827
	0.376281
	0.354121
	0.397663
	0.463648
	0.472714
	0.373012
	0.279803
	0.115188
	0.325139
	2.24183
	0.296399
	0.0079573
	0.00416508
	0.00469475
	0.00982877
	0.00561135
	0.00964046
	0.314658
	0.246133
	0.154627
	0.104418
	0.134968
	0.0945533
	0.0670707
	0.0793403
	0.471438
	0.0463246
	0.0316047
	0.0470392
	0.109671
	0.0114807
	0.045751
	0.0506477
	0.668162
	0.99518
	0.158682
	0.184443
	0.131543
	0.120016
	0.0899895
	0.0141226
	0.0302745
	0.262312
	0.138126
	0.20803
	0.215543
	0.548419
	0.452261
	0.336437
	0.976297
	0.692475
	0.418158
	0.357728
	0.0492996
	0.112204
	0.804677
	0.414198
	0.0725908
	0.111642
	0.889572
	1.78321
	0.742591
	0.184115
	0.255899
	0.932876
	0.412442
	0.417716
	0.378708
	0.565036
	0.244819
	0.148254
	0.22828
	0.196336
	0.147213
	0.148186
	0.0799935
	0.098502
	0.55783
	0.770424
	0.562426
	0.378797
	0.190149
	0.199742
	0.268031
	0.160781
	0.321104
	0.28042
	0.410377
	0.512332
	0.297731
	0.505558
	0.235667
	0.232977
	0.38018
	0.383789
	0.255528
	0.328285
	0.640669
	1.74966
	3.01354
	1.89937
	1.30326
	1.16129
	0.192779
	0.831645
	0.649426
	0.116743
	0.0377157
	0.166673
	0.157982
	0.0466403
	0.0556855
	0.0296221
	0.00558347
	0.5119
	2.04256
	1.19516
	0.839544
	2.07915
	1.54923
	1.01162
	0.0436538
	0.213646
	0.709069
	1.23498
	0.673258
	0.504163
	0.996961
	0.964658
	0.639261
	0.370841
	0.266821
	1.37818
	0.726361
	0.258219
	1.27483
	0.66588
	0.738747
	0.402121
	0.562837
	0.511118
	0.945943
	0.271312
	0.187411
	0.386295
	0.403627
	0.135662
	0.155426
	0.26964
	1.46376
	1.14977
	1.14702
	0.567847
	0.109945
	1.23832
	0.861964
	0.546402
	0.664805
	0.91603
	0.504886
	1.48474
	0.621056
	0.242572
	0.192639
	0.221484
	0.272171
	0.227929
	0.154574
	0.385234
	0.157709
	0.449439
	0.502732
	0.697136
	0.686062
	0.421194
	0.16531
	0.150636
	0.0491059
	0.0197022
	0.0430125
	0.459405
	0.914021
	1.78481
	0.394997
	0.435461
	0.531074
	0.677784
	0.463739
	0.381413
	0.050371
	0.0724199
	0.319213
	0.230112
	0.276321
	0.33634
	1.02214
	0.607404
	0.590247
	1.35236
	2.09364
	0.329601
	0.357044
	0.172431
	0.549497
	0.865859
	0.754986
	1.12032
	0.245643
	0.24136
	0.309264
	0.167851
	0.0671803
	0.0602872
	0.118814
	0.416994
	0.334177
	2.02781
	2.4889
	1.85166
	0.183738
	0.149244
	0.0306446
	0.156269
	2.70073
	2.63396
	3.88904
	0.624822
	1.11652
	0.550236
	0.705663
	0.206777
	0.303553
	0.103021
	0.190635
	1.67513
	0.938166
	1.50108
	1.66389
	0.220661
	0.0645103
	0.0308562
	0.156064
	0.00636826
	0.0681036
	0.0848002
	0.0865735
	0.0917877
	0.0465948
	0.899655
	0.109576
	0.245762
	0.409469
	0.835418
	0.765573
	0.878841
	1.81003
	0.238973
	0.906083
	0.127403
	0.0610428
	0.0741645
	0.0605004
	0.0620739
	0.110781
	0.407678
	0.145277
	0.16027
	0.215715
	0.121675
	0.0753367
	0.220107
	0.130279
	0.123842
	0.772275
	0.0951695
	0.227431
	0.166465
	0.250735
	0.0653181
	0.458268
	0.332879
	0.0992398
	0.0513141
	0.0446901

## Sheet: Figure 2B
Vhl WT.2	Vhl KO.32	Vhl KO.7	Vhl KO.2	Vhl rescue
1	17.93	14.868	15.704	0.726901
1	15.33	12.15	14.293	0.999291
1	5.908	6.778	8.656	1.08248
1	5.281	6.443	7.8	1.23996

## Sheet: Figure 2C
Vhl WT.2	Vhl KO.32	Vhl KO.7	Vhl KO.2	Vhl rescue
1	3.607	2.924	2.105	0.473347
1	3.952	3.507	2.603	0.371318
1	5.435	4.682	3.692	0.552004
1	4.259	3.479	3.217	0.437124

## Sheet: Figure 2D
Vhl WT.2	Vhl KO.32	Vhl KO.7	Vhl KO.2	Vhl rescue
1	5.07943	8.937	5.011	0.606646
1	4.51629	7.967	4.75	0.596785
1	3.575	3.702	3.365	0.679334
1	3.056	3.851	3.051	0.787072

## Sheet: Figure 2E
Vhl WT.2	Vhl KO.32	Vhl KO.7	Vhl KO.2	Vhl rescue
1	9.486	8.382	5.039	0.328824
1	9.054	9.742	7.984	0.279013
1	6.181	6.788	5.74	0.427353
1				0.338372

## Sheet: Figure 2F
Vhl WT.1			Vhl KO.1			Vhl WT.2			Vhl KO.7
9538.75	9751.2	9653.56	11098.3	11336.5	11105	12236.3	11049.5		20537.8	19785.4

## Sheet: Figure 2G
Vhl WT.1			Vhl KO.1			Vhl WT.2			Vhl KO.7
16331.5	15455.4	16090.6	22422.2	21398.3	21445.2	18800.7	19469.7		28586	28422

[truncated: 73 more sheets: Figure 2H, Figure S2B, Figure S2C, Figure S2D, Figure S2E, Figure 2SF, Figure S2G, Figure S2H, Figure 3A, Figure 3B, Figure 3D, Figure 3E, Figure S3B, Figure S3C, Figure S3D, Figure S3F, Figure S3G, Figure 4A, Figure 4B, Figure 4C …]
